# Supplementary material for: Characterization of Three Novel Papillomavirus Genomes in Vampire Bats (Desmodus rotundus)
Source: Animals (Basel). 2024 Dec 14;14(24):3604. doi: 10.3390/ani14243604 (PMC11672418; doi:10.3390/ani14243604)
Supplement: Supplementary file 1 [file animals-14-03604-s001.zip]

Archive with 4 entries (4 files):
- Figure S1 caption.pdf
- figure S1 L1 tree.tif
- Table S1 motifs annotation.xlsx
- Table S2 identity matrix of L1 nucleotide sequences.xlsx
