# Supplementary material for: Characterization of Three Novel Papillomavirus Genomes in Vampire Bats (Desmodus rotundus)
Source: Animals (Basel). 2024 Dec 14;14(24):3604. doi: 10.3390/ani14243604 (PMC11672418; doi:10.3390/ani14243604)
Supplement: Supplementary file 1 [file animals-14-03604-s001.zip › Table S1 motifs annotation.xlsx]

## Sheet: Planilha1
Table S1: Motif annotation of DrPV-1, DrPV-2, and DrPV-3.
DrPV-1	Position	Length (nt)	Lenght (aa)	Molecular Mass (kDa)	TATA box	AATAAA (Polyadenilation site)	E1BS	E2BS	CXXCX29CXXC	LXCXE	GX4GKS/T
E6	1-447	447	149	138691	-	-	-	-	34-70; 107-143	-	-
E7	513-770	258	86	79972	-	-	-	-	43-79	22-26	-
E1	773-2,617	1.845	615	572886	-	-	-	-	-	-	442-449
E2	2,487-3,743	1.257	419	389855	-	2,985-2,990; 3,684-3,689	-	-	-	-	-
L2	4,536-6,155	1.62	540	501751	-	5,454-5,459	-	-	-	-	-
L1	6,166-7,713	1.548	516	479274	-	-	-	-	-	-	-
NCR1 (L1- E6)	7,645-8,163	519	-	-	8,117-8,123	7,757-7,762; 7,788-7,793	7,695-7700;8,044-8,049	-	-	-	-
NCR2 (E2 - L2)	3,814-4,535	723	-	-	3,827-3,833; 4,286-4,293	-	3,910-3,915;4,080-4,085	8,010-8,021;8,102-8,113	-	-	-
							4,156-4,161;4,179-4,184;4,320-4,325	4,024-4,032
DrPV-2	Position	Length (nt)	Lenght (aa)	Molecular Mass (kDa)	TATA box	AATAAA (Polyadenilation site)	E1BS	E2BS	CXXCX29CXXC	LXCXE	GX4GKS/T
E6	1-486	486	162	150914	-	442-447	-	-	49-85; 122-158	-	-
E7	487-789	303	101	93.67	-	-	-	-	55-91	30-34	-
E1	779-2,635	1.857	619	576001	-	2,405-2,410	-	-	-	-	446-453
E2	2,568-3,766	1.209	403	374606	-	3,536-3,541	-	-	-	-	-
L2	3,896-5,524	1.629	543	504852	-	-	-	-	-	-	-
L1	5,509-7,074	1.566	522	485111	-	-	-	-	-	-	-
NCR1 (L1 - E6)	7,075-7,523	449	-	-	-	7,209-7,214	7,133-7,138;7,181-7,186;7,486-7,491	-	-	-	-
NCR2 (E2 - L2)	3,777-3,895	119	-	-	3,789-3,793;3,813-3,817	-	3,862-3,867	-	-	-	-
DrPV-3	Position	Length (nt)	Lenght (aa)	Molecular Mass (kDa)	TATA box	AATAAA (Polyadenilation site)	E1BS	E2BS	CXXCX29CXXC	LXCXE	GX4GKS/T
E6	1-486	486	162	150608	-	-	-	-	49-85; 122-158	-	-
E7	499-789	291	97	89895	-	-	-	-	51-87	26-30	-
E1	774-2,621	1.848	616	573.27	-	-	-	-	-	-	444-451
E2	2,554-3,777	1.224	408	379731	-	-	-	-	-	-	-
L2	3,879-5,510	1.632	544	505205	-	-	-	-	-	-	-
L1	5,495-7,039	1.545	515	478132	-	-	-	-	-	-	-
NCR1 (L1 - E6)	7,040-7,484	445	-	-	-	-	7,446-7,451	7,435-7,445	-	-	-
NCR2 (E2 - L2)	3,778-3,878	101	-	-	-	7,174-7,179	3,810-3,815	-	-	-	-
	E1BS ([AT(A/G/T)G(C/T)(C/T)])		E2BS (ACCN3/4/6GGT)		TATA box (TATAAA, TATAA or TATAA/TAA/T)
