# Supplementary material for: Characterization of Three Novel Papillomavirus Genomes in Vampire Bats (Desmodus rotundus)
Source: Animals (Basel). 2024 Dec 14;14(24):3604. doi: 10.3390/ani14243604 (PMC11672418; doi:10.3390/ani14243604)
Supplement: Supplementary file 1 [file animals-14-03604-s001.zip › Table S2 identity matrix of L1 nucleotide sequences.xlsx]

## Sheet: Sheet1
	Alefpapillomavirus 1	Dyoepsilonpapillomavirus 1	Thetapapillomavirus 1	Treisepsilonpapillomavirus 1	Etapapillomavirus 1	Dyoiotapapillomavirus 2	Dyoiotapapillomavirus 1	Dyorhopapillomavirus 1	Dyolambdapapillomavirus 1	Betapapillomavirus 1	Betapapillomavirus 2	Dyoetapapillomavirus 1	Pipapillomavirus 1	Pipapillomavirus 2	Gammapapillomavirus 1	Gammapapillomavirus 2	Dyoomegapapillomavirus 1	Dyothetapapillomavirus 1	Omegapapillomavirus 1	Dyodeltapapillomavirus 1	Treisiotapapillomavirus 1	Dyopipapillomavirus 1	Dyoomikronpapillomavirus 1	Alphapapillomavirus 1	Alphapapillomavirus 2	Chipapillomavirus 1	Chipapillomavirus 2	Iotapapillomavirus 1	Iotapapillomavirus 2	Phipapillomavirus 1	Treisthetapapillomavirus 1	Xipapillomavirus 1	Xipapillomavirus 2	Dyoxipapillomavirus 2	Dyoxipapillomavirus 21	Treisetapapillomavirus 1	Taupapillomavirus 1	Taupapillomavirus 2	Dyomupapillomavirus 1	Lambdapapillomavirus 2	Lambdapapillomavirus 1	Dyophipapillomavirus 1	Treisdeltapapillomavirus 1	Dyopsipapillomavirus 1	DrPV-1	Dyosigmapapillomavirus 1	Mupapillomavirus 1	Mupapillomavirus 2	Kappapapillomavirus 1
Alefpapillomavirus 1		30.38	30.66	30.92	30.61	32.36	31.8	33.1	33.39	32.5	32.38	33.72	31.05	32.74	32.61	31.61	32.71	33.56	30.52	31.8	32.54	33.01	32.55	33.13	31.68	33.75	33.12	31.72	31.45	31.3	30.86	29.59	31.67	33.2	32.24	32.21	33.18	33.11	30.48	34.13	32.75	34.92	33.9	33.9	33.22	31.94	32.09	32.6	32.2
Dyoepsilonpapillomavirus 1	30.38		55.47	55.19	53.29	48.9	48.12	47.41	45.73	46.87	46.35	46.86	45.99	46.31	47.39	46.47	48.68	48.36	46.75	47.06	46.92	47.85	46.66	47.39	44.79	48.3	45.62	45.34	46.6	45.53	44.35	45.52	46.78	46.05	43.3	45.67	46.49	47.76	46.13	47.96	44.7	45.86	46.59	45.98	47.29	46.55	45.57	46.65	47.32
Thetapapillomavirus 1	30.66	55.47		52.54	52.29	47.17	46.48	47.2	47.39	45.48	46.46	46.98	49.09	47.57	47.1	47.06	48.68	48.23	46.71	46.32	47.19	48.33	48.66	48.15	45.92	47.57	44.42	45.47	47.34	44.24	46.86	45.15	46.33	47.69	44.03	47.61	47.51	46.72	45.85	46.9	45.56	47.01	48.22	46.83	46.77	47.77	45.65	46.73	46.14
Treisepsilonpapillomavirus 1	30.92	55.19	52.54		51.51	46.94	45.88	45.62	45.59	46.45	46.14	47.83	47.64	47.37	47.71	47.77	48.91	45.4	47.67	47.51	48.37	47.86	47.63	48.37	47.95	48.85	48.79	46.95	45.32	46.2	47.15	44.97	46.69	46.92	45.18	45.49	48.13	48.81	47.39	47.21	48.29	47.88	47.43	45.46	47.59	46.98	47.46	48.47	46.03
Etapapillomavirus 1	30.61	53.29	52.29	51.51		48	46.9	48.15	47.55	46.74	45.97	47.57	47.26	48.15	46.97	47.06	48.87	48.49	47.41	48.27	47.27	47.7	47.56	48.31	47.43	47.43	48.36	48.65	46.65	45.92	46.5	45.21	48.95	46.19	46.23	45.54	46.32	47.24	48.85	48	48.03	48.77	46.18	46.02	46.87	47.7	46.99	48.94	48.45
Dyoiotapapillomavirus 2	32.36	48.9	47.17	46.94	48		59.39	54.59	50.75	50.38	50.93	51.57	50.85	51.21	49.26	50.38	53.81	54.55	53.23	54.44	53.39	53.04	50.74	53.36	53.56	54.13	54.31	49.7	52.61	49.32	50.88	52.85	51.16	50.97	51.29	49.58	50.72	51.76	52.25	52.6	54.35	51.27	53.32	51.89	52.32	52.79	51.93	52.84	53.43
Dyoiotapapillomavirus 1	31.8	48.12	46.48	45.88	46.9	59.39		55.47	52.9	49.14	50.68	54.53	53.77	53.25	50	50.54	57.02	55.34	54.34	54.77	53.52	52.98	52.22	50.88	55.06	55.9	55.09	52.83	55.03	51.84	53.08	51.57	52.32	51.94	51.07	51.71	51.49	53.01	51.34	52.73	54.37	52.6	54.1	52.18	52.79	51.79	52.98	52.45	53.1
Dyorhopapillomavirus 1	33.1	47.41	47.2	45.62	48.15	54.59	55.47		54.68	50.48	51.52	51.64	50.33	52.23	50.96	48.85	53.69	55.58	53.05	53.87	53.36	55.26	53.07	53.04	54.09	53.22	55.13	53.2	55.31	50.13	53.22	51.25	53.61	51.71	50.19	51.67	52.86	52.81	51.41	52.5	52.82	53.6	53.63	53.52	51.41	53.15	51.71	53.4	53.74
Dyolambdapapillomavirus 1	33.39	45.73	47.39	45.59	47.55	50.75	52.9	54.68		60.95	58.5	59.86	57.54	57.96	57.66	53.48	58.17	57.15	56.21	56.14	56.65	56.92	55.62	52.77	56.52	56.25	58.78	55.93	56.62	55.73	60.3	55.12	55.57	55.51	54.93	55	55.97	56.12	55.6	55.21	54.36	53.84	55.73	54.35	53.52	54.99	53.65	55.53	54.4
Betapapillomavirus 1	32.5	46.87	45.48	46.45	46.74	50.38	49.14	50.48	60.95		67.44	59.89	58.98	56.49	60.8	57.41	56.58	57.12	53.18	52.74	56.28	56.04	54.97	56.72	55.21	54.12	54.57	52.5	54.91	56.09	58.93	57.05	58.02	58.22	55.56	54.22	53.59	53.68	57.71	56.66	54.05	55.98	55.7	52.99	56.01	55.62	56.09	56.15	55.28
Betapapillomavirus 2	32.38	46.35	46.46	46.14	45.97	50.93	50.68	51.52	58.5	67.44		60.01	58.37	58.37	58.67	57.51	58.04	57.11	54.95	54.61	57.22	57.03	57.32	55.46	55.1	55.44	54.82	52.59	55	57.07	58.9	57.29	56.66	57.82	56.05	56.11	54.62	55.51	57.39	55.94	57.05	57.36	55.11	54.6	54.74	56.45	56.78	57.48	55.02
Dyoetapapillomavirus 1	33.72	46.86	46.98	47.83	47.57	51.57	54.53	51.64	59.86	59.89	60.01		60.9	62.29	61.05	56.75	58.94	58.41	58.03	58.06	59.11	58.74	58	56.04	56.5	56	56.13	54.39	57.4	55.77	58.82	57.51	59.12	58.88	56.37	57.21	54.31	56.05	57.25	56.19	55.9	56.9	55.83	56.67	54.13	56.04	55.06	56.94	54.72
Pipapillomavirus 1	31.05	45.99	49.09	47.64	47.26	50.85	53.77	50.33	57.54	58.98	58.37	60.9		66.41	59.82	57.79	58.7	56.22	55.44	55.96	56.36	55.36	56.54	55.93	55.01	56.12	56.34	53.68	55.22	54.43	57.06	56.12	56.86	58.82	54.52	56.76	57.19	55.55	55.74	54.62	53.56	54.21	54.65	53.92	54.86	53.73	54.98	55.76	54.1
Pipapillomavirus 2	32.74	46.31	47.57	47.37	48.15	51.21	53.25	52.23	57.96	56.49	58.37	62.29	66.41		59.78	56.55	58.66	57.94	58.51	55.99	56.06	56.26	56.29	55.43	52.69	56.22	56.41	53.47	55.85	53.47	60.23	56.58	57.73	58.89	55.25	58.76	56.35	57.71	55.4	53.71	54.27	54.15	55.83	57.1	54.63	55.44	56.12	56.48	55.53
Gammapapillomavirus 1	32.61	47.39	47.1	47.71	46.97	49.26	50	50.96	57.66	60.8	58.67	61.05	59.82	59.78		61.03	55.92	56.78	55.77	53.19	57.59	58.11	56.08	56.38	54.83	54.25	54.99	52.54	54.23	57.32	56.44	57.02	57.65	59.15	56.77	58.86	54.33	56.03	55.21	54.77	54.79	54.56	54.41	53.31	55.56	56.02	55.75	56.83	56.35
Gammapapillomavirus 2	31.61	46.47	47.06	47.77	47.06	50.38	50.54	48.85	53.48	57.41	57.51	56.75	57.79	56.55	61.03		54.23	53.35	52.1	51.27	56.02	53.65	52.95	55.92	51.95	53.01	54.49	51.89	51.28	53.18	56.52	54.75	54.83	57.48	53.49	56.94	53.27	52.75	54.59	52.67	52.3	55.04	51.68	51.6	53.78	52.85	54.46	54.38	54.35
Dyoomegapapillomavirus 1	32.71	48.68	48.68	48.91	48.87	53.81	57.02	53.69	58.17	56.58	58.04	58.94	58.7	58.66	55.92	54.23		58.19	57.65	59.48	59.42	56.47	56.33	55.55	54.79	58.36	60.53	55.34	58.92	54.89	57.44	55.25	55.01	55.98	55.21	53.38	53.12	55.4	57.16	55.27	55.97	55.95	55.88	56.27	56.15	57.23	55.42	56.01	56.26
Dyothetapapillomavirus 1	33.56	48.36	48.23	45.4	48.49	54.55	55.34	55.58	57.15	57.12	57.11	58.41	56.22	57.94	56.78	53.35	58.19		60	61.37	61.33	58.32	58.2	58.45	58.53	59.11	61.34	56.98	60.04	54.24	58.18	55.61	54.48	54.93	51.94	54.01	53.55	53.32	57.79	56.69	56.08	54.79	56.6	57.33	56.6	58.48	57.56	59.4	56.91
Omegapapillomavirus 1	30.52	46.75	46.71	47.67	47.41	53.23	54.34	53.05	56.21	53.18	54.95	58.03	55.44	58.51	55.77	52.1	57.65	60		65.03	63.5	61.62	63.61	59.46	59.36	56.53	57.65	55.4	58.79	53.31	56.2	53.91	54.76	53.61	52.34	54.8	56.12	55.64	56.71	54.99	56.49	55.4	56.14	56.29	53.51	55.77	54.79	55.62	56.18
Dyodeltapapillomavirus 1	31.8	47.06	46.32	47.51	48.27	54.44	54.77	53.87	56.14	52.74	54.61	58.06	55.96	55.99	53.19	51.27	59.48	61.37	65.03		63.11	63.64	62.71	59.01	59.55	58.73	54.3	56.32	58.29	50.7	54.5	51.24	53.29	52.72	50.99	51.77	54.54	55.38	54.36	54.97	54.25	54.99	56.87	55.4	54.3	54.63	53.57	55.79	55.71
Treisiotapapillomavirus 1	32.54	46.92	47.19	48.37	47.27	53.39	53.52	53.36	56.65	56.28	57.22	59.11	56.36	56.06	57.59	56.02	59.42	61.33	63.5	63.11		64.28	62.63	61.65	60.25	57.26	58.58	53.55	56.98	54.76	57	54.31	56.21	54.87	52.8	54.95	54.04	55.23	59.12	56.34	57.52	56.73	55.38	54.62	55.15	56.79	56.08	56.45	55.12
Dyopipapillomavirus 1	33.01	47.85	48.33	47.86	47.7	53.04	52.98	55.26	56.92	56.04	57.03	58.74	55.36	56.26	58.11	53.65	56.47	58.32	61.62	63.64	64.28		62.06	61.76	60.1	57.07	58.92	55.29	58.09	55.1	59.1	54.76	56.03	56.45	54.24	54.71	55.13	57.18	56.72	56.29	56.11	57.75	55.35	54.19	55.43	55.38	55.64	56.94	56.2
Dyoomikronpapillomavirus 1	32.55	46.66	48.66	47.63	47.56	50.74	52.22	53.07	55.62	54.97	57.32	58	56.54	56.29	56.08	52.95	56.33	58.2	63.61	62.71	62.63	62.06		62.71	60.86	56.77	57.69	54.49	58.66	53.9	56.38	52.53	52.37	53.38	53.38	55.83	54.52	54.29	56.37	53.85	55.06	55.98	56.67	55.62	54.34	55.96	56.35	55.11	54.89
Alphapapillomavirus 1	33.13	47.39	48.15	48.37	48.31	53.36	50.88	53.04	52.77	56.72	55.46	56.04	55.93	55.43	56.38	55.92	55.55	58.45	59.46	59.01	61.65	61.76	62.71		62.52	57.61	58.33	53.75	54.69	52.96	56.93	53.69	54.03	55.48	52.28	54.58	52.86	53.56	57.64	55.18	55.33	56.7	53.78	53.65	54.52	58	56.07	56.94	54.59
Alphapapillomavirus 2	31.68	44.79	45.92	47.95	47.43	53.56	55.06	54.09	56.52	55.21	55.1	56.5	55.01	52.69	54.83	51.95	54.79	58.53	59.36	59.55	60.25	60.1	60.86	62.52		55.77	54.68	52.34	52.81	51.38	53.32	48.85	52.89	53.05	51.64	52.55	52.75	52.22	54.87	53.48	53.96	54.66	54.89	52.93	52.29	52.73	52.65	53.65	54.53
Chipapillomavirus 1	33.75	48.3	47.57	48.85	47.43	54.13	55.9	53.22	56.25	54.12	55.44	56	56.12	56.22	54.25	53.01	58.36	59.11	56.53	58.73	57.26	57.07	56.77	57.61	55.77		69.38	54.67	56.18	53.96	56.58	53.27	53.93	52.62	51.96	52.12	52.63	53.2	56.25	55.48	54.85	55.48	54.77	52.68	52.87	56.28	56.92	56.01	55.46
Chipapillomavirus 2	33.12	45.62	44.42	48.79	48.36	54.31	55.09	55.13	58.78	54.57	54.82	56.13	56.34	56.41	54.99	54.49	60.53	61.34	57.65	54.3	58.58	58.92	57.69	58.33	54.68	69.38		53.92	53.16	49.05	53.93	48.73	53.8	53.27	53.38	52.57	53.67	51.96	51.21	54.98	52.89	55.72	56.41	54.06	53.28	52.69	52.08	56.07	54.24
Iotapapillomavirus 1	31.72	45.34	45.47	46.95	48.65	49.7	52.83	53.2	55.93	52.5	52.59	54.39	53.68	53.47	52.54	51.89	55.34	56.98	55.4	56.32	53.55	55.29	54.49	53.75	52.34	54.67	53.92		62.05	48.96	54.01	48.82	50.93	51.71	48.19	51.87	52.49	53.1	51.45	53.14	52.08	53.5	54.99	54.45	53.08	52.63	51.96	54.68	53.91
Iotapapillomavirus 2	31.45	46.6	47.34	45.32	46.65	52.61	55.03	55.31	56.62	54.91	55	57.4	55.22	55.85	54.23	51.28	58.92	60.04	58.79	58.29	56.98	58.09	58.66	54.69	52.81	56.18	53.16	62.05		53.84	57.54	54.06	52.62	53.78	52.7	55.19	55.32	54.87	56.6	56.2	52.49	54.36	55.75	54.91	55.32	57.22	55.87	56.96	56.92
Phipapillomavirus 1	31.3	45.53	44.24	46.2	45.92	49.32	51.84	50.13	55.73	56.09	57.07	55.77	54.43	53.47	57.32	53.18	54.89	54.24	53.31	50.7	54.76	55.1	53.9	52.96	51.38	53.96	49.05	48.96	53.84		59.19	55.84	56.97	56.65	52.79	52.74	53.93	56.65	51.78	54.09	51.01	52.13	52.21	53.17	52.25	53.27	51.59	52.77	52.37
Treisthetapapillomavirus 1	30.86	44.35	46.86	47.15	46.5	50.88	53.08	53.22	60.3	58.93	58.9	58.82	57.06	60.23	56.44	56.52	57.44	58.18	56.2	54.5	57	59.1	56.38	56.93	53.32	56.58	53.93	54.01	57.54	59.19		57.73	58.4	58.95	56.84	58.15	57.99	57.38	55.91	55.2	52.25	56	55.23	53.21	54.33	55.95	56.19	55.2	55.79
Xipapillomavirus 1	29.59	45.52	45.15	44.97	45.21	52.85	51.57	51.25	55.12	57.05	57.29	57.51	56.12	56.58	57.02	54.75	55.25	55.61	53.91	51.24	54.31	54.76	52.53	53.69	48.85	53.27	48.73	48.82	54.06	55.84	57.73		66.8	57.69	54.37	54.27	55.02	55.69	53.97	55.48	54.06	53.87	53.61	53.68	53.64	55.12	53.95	55.38	52.77
Xipapillomavirus 2	31.67	46.78	46.33	46.69	48.95	51.16	52.32	53.61	55.57	58.02	56.66	59.12	56.86	57.73	57.65	54.83	55.01	54.48	54.76	53.29	56.21	56.03	52.37	54.03	52.89	53.93	53.8	50.93	52.62	56.97	58.4	66.8		59.46	56.76	56.57	54.43	54.93	54.84	54.77	54.99	53.88	53.09	53.8	54.67	55.06	54.46	55.59	53.33
Dyoxipapillomavirus 2	33.2	46.05	47.69	46.92	46.19	50.97	51.94	51.71	55.51	58.22	57.82	58.88	58.82	58.89	59.15	57.48	55.98	54.93	53.61	52.72	54.87	56.45	53.38	55.48	53.05	52.62	53.27	51.71	53.78	56.65	58.95	57.69	59.46		64.27	57.12	54.71	57.25	55.43	55.51	55.66	54.1	53.86	55.09	54.97	53.98	56.01	55.47	52.94
Dyoxipapillomavirus 21	32.24	43.3	44.03	45.18	46.23	51.29	51.07	50.19	54.93	55.56	56.05	56.37	54.52	55.25	56.77	53.49	55.21	51.94	52.34	50.99	52.8	54.24	53.38	52.28	51.64	51.96	53.38	48.19	52.7	52.79	56.84	54.37	56.76	64.27		55.62	53.81	53.9	54.59	56.38	55.32	54.48	51.56	52.37	51.01	51.6	54.27	53.01	53.14
Treisetapapillomavirus 1	32.21	45.67	47.61	45.49	45.54	49.58	51.71	51.67	55	54.22	56.11	57.21	56.76	58.76	58.86	56.94	53.38	54.01	54.8	51.77	54.95	54.71	55.83	54.58	52.55	52.12	52.57	51.87	55.19	52.74	58.15	54.27	56.57	57.12	55.62		55.24	55.94	52.8	54.17	52.06	53.58	54.34	54.34	51.26	52.64	53.73	55.17	53.28
Taupapillomavirus 1	33.18	46.49	47.51	48.13	46.32	50.72	51.49	52.86	55.97	53.59	54.62	54.31	57.19	56.35	54.33	53.27	53.12	53.55	56.12	54.54	54.04	55.13	54.52	52.86	52.75	52.63	53.67	52.49	55.32	53.93	57.99	55.02	54.43	54.71	53.81	55.24		60.22	52.3	54.63	53.52	54.67	52.8	51.8	52.72	53.47	53.28	54.43	54.27
Taupapillomavirus 2	33.11	47.76	46.72	48.81	47.24	51.76	53.01	52.81	56.12	53.68	55.51	56.05	55.55	57.71	56.03	52.75	55.4	53.32	55.64	55.38	55.23	57.18	54.29	53.56	52.22	53.2	51.96	53.1	54.87	56.65	57.38	55.69	54.93	57.25	53.9	55.94	60.22		53.44	55.17	55.82	55.36	54.32	53.53	53.92	54.67	53.57	56.88	53.57
Dyomupapillomavirus 1	30.48	46.13	45.85	47.39	48.85	52.25	51.34	51.41	55.6	57.71	57.39	57.25	55.74	55.4	55.21	54.59	57.16	57.79	56.71	54.36	59.12	56.72	56.37	57.64	54.87	56.25	51.21	51.45	56.6	51.78	55.91	53.97	54.84	55.43	54.59	52.8	52.3	53.44		56.73	52.62	58.15	55.47	52.85	53.9	57.02	57.92	58.19	57.09
Lambdapapillomavirus 2	34.13	47.96	46.9	47.21	48	52.6	52.73	52.5	55.21	56.66	55.94	56.19	54.62	53.71	54.77	52.67	55.27	56.69	54.99	54.97	56.34	56.29	53.85	55.18	53.48	55.48	54.98	53.14	56.2	54.09	55.2	55.48	54.77	55.51	56.38	54.17	54.63	55.17	56.73		67.92	62.94	59.22	56.61	60.13	59.71	59.36	60.09	59.76
Lambdapapillomavirus 1	32.75	44.7	45.56	48.29	48.03	54.35	54.37	52.82	54.36	54.05	57.05	55.9	53.56	54.27	54.79	52.3	55.97	56.08	56.49	54.25	57.52	56.11	55.06	55.33	53.96	54.85	52.89	52.08	52.49	51.01	52.25	54.06	54.99	55.66	55.32	52.06	53.52	55.82	52.62	67.92		60.21	60.23	57.16	58.87	55.64	56.15	59.06	58.88
Dyophipapillomavirus 1	34.92	45.86	47.01	47.88	48.77	51.27	52.6	53.6	53.84	55.98	57.36	56.9	54.21	54.15	54.56	55.04	55.95	54.79	55.4	54.99	56.73	57.75	55.98	56.7	54.66	55.48	55.72	53.5	54.36	52.13	56	53.87	53.88	54.1	54.48	53.58	54.67	55.36	58.15	62.94	60.21		59.96	57.02	60.04	59.29	59.83	60.04	60.68
Treisdeltapapillomavirus 1	33.9	46.59	48.22	47.43	46.18	53.32	54.1	53.63	55.73	55.7	55.11	55.83	54.65	55.83	54.41	51.68	55.88	56.6	56.14	56.87	55.38	55.35	56.67	53.78	54.89	54.77	56.41	54.99	55.75	52.21	55.23	53.61	53.09	53.86	51.56	54.34	52.8	54.32	55.47	59.22	60.23	59.96		63.43	61.03	58.75	57.37	59.03	60.86
Dyopsipapillomavirus 1	33.9	45.98	46.83	45.46	46.02	51.89	52.18	53.52	54.35	52.99	54.6	56.67	53.92	57.1	53.31	51.6	56.27	57.33	56.29	55.4	54.62	54.19	55.62	53.65	52.93	52.68	54.06	54.45	54.91	53.17	53.21	53.68	53.8	55.09	52.37	54.34	51.8	53.53	52.85	56.61	57.16	57.02	63.43		58.99	57.39	56.74	58.99	57.55
DrPV-1	33.22	47.29	46.77	47.59	46.87	52.32	52.79	51.41	53.52	56.01	54.74	54.13	54.86	54.63	55.56	53.78	56.15	56.6	53.51	54.3	55.15	55.43	54.34	54.52	52.29	52.87	53.28	53.08	55.32	52.25	54.33	53.64	54.67	54.97	51.01	51.26	52.72	53.92	53.9	60.13	58.87	60.04	61.03	58.99		59.39	56.83	57.9	57.19
Dyosigmapapillomavirus 1	31.94	46.55	47.77	46.98	47.7	52.79	51.79	53.15	54.99	55.62	56.45	56.04	53.73	55.44	56.02	52.85	57.23	58.48	55.77	54.63	56.79	55.38	55.96	58	52.73	56.28	52.69	52.63	57.22	53.27	55.95	55.12	55.06	53.98	51.6	52.64	53.47	54.67	57.02	59.71	55.64	59.29	58.75	57.39	59.39		59.04	62.91	60.23
Mupapillomavirus 1	32.09	45.57	45.65	47.46	46.99	51.93	52.98	51.71	53.65	56.09	56.78	55.06	54.98	56.12	55.75	54.46	55.42	57.56	54.79	53.57	56.08	55.64	56.35	56.07	52.65	56.92	52.08	51.96	55.87	51.59	56.19	53.95	54.46	56.01	54.27	53.73	53.28	53.57	57.92	59.36	56.15	59.83	57.37	56.74	56.83	59.04		66.34	58.61
Mupapillomavirus 2	32.6	46.65	46.73	48.47	48.94	52.84	52.45	53.4	55.53	56.15	57.48	56.94	55.76	56.48	56.83	54.38	56.01	59.4	55.62	55.79	56.45	56.94	55.11	56.94	53.65	56.01	56.07	54.68	56.96	52.77	55.2	55.38	55.59	55.47	53.01	55.17	54.43	56.88	58.19	60.09	59.06	60.04	59.03	58.99	57.9	62.91	66.34		60.53
Kappapapillomavirus 1	32.2	47.32	46.14	46.03	48.45	53.43	53.1	53.74	54.4	55.28	55.02	54.72	54.1	55.53	56.35	54.35	56.26	56.91	56.18	55.71	55.12	56.2	54.89	54.59	54.53	55.46	54.24	53.91	56.92	52.37	55.79	52.77	53.33	52.94	53.14	53.28	54.27	53.57	57.09	59.76	58.88	60.68	60.86	57.55	57.19	60.23	58.61	60.53
Kappapapillomavirus 2	32.77	48.49	47.84	46.62	48.43	53.33	53.37	54.73	54.6	54.79	54.25	54.77	55.38	53.47	53.51	53.39	57.37	56.16	56.16	55.17	56.41	55.66	54.94	55.29	52.21	55.66	54.18	54.62	56.82	53.8	55.83	55.85	55.89	52.92	52.25	52.56	52.94	53.88	55.53	58.2	57.84	60.44	58.87	56.29	56.62	59.16	58.45	58.35	65.29
Dyoupsilonpapillomavirus 1	32.76	45.42	47.15	47.89	46.77	50.74	52.22	52.42	53.46	54.87	54.6	55.66	53.52	53.93	53.21	51.92	56.31	55.98	55.19	54.57	54.67	53.94	53.61	54.39	51.38	54.93	53.98	54.24	55.74	51.06	54.43	53.59	53.7	52.44	49.68	50.85	51.38	51.74	55.38	58.64	58.48	57.76	58.46	58.08	56.06	56.15	57.46	56.79	57.36
Dyotaupapillomavirus 1	35.27	45.97	45.63	47.38	47.12	52.19	50.68	52.94	52.64	51.75	52.59	53.66	50.65	53.24	52.17	50.06	54.72	53.39	51.42	52.69	54.5	52.33	52.24	52.85	49.61	51.88	51.36	52.02	53.59	51.62	53.15	51.15	52.26	53.41	51.81	51.58	52.35	52.7	52.54	58.1	56.89	58.02	56.74	57.57	55.68	55.13	56.38	55.58	56.27
Nupapillomavirus 1	29.96	40.92	40.57	46.15	46.02	51.03	51.77	51	51.54	52.04	51.55	53.72	52.24	52.7	52.39	50.13	53.67	54.87	51.7	47.96	51.84	53.15	53.27	51.54	48.87	53.97	48.53	48.66	47.9	44.13	47.88	47.36	51.33	51.68	51.64	52.12	52.1	50.81	46.29	55.43	51.47	54.55	57.84	56.19	57.12	49.97	51.25	58.37	54.35
Sigmapapillomavirus 1	32.66	47.15	45.05	46.91	44.49	50.87	50	50.55	50.58	53.36	53.97	53.52	50.77	51.96	52.06	51.6	53.38	55.13	53.04	52.45	54.99	52.8	52.69	53.37	51.8	52.39	53.34	52.62	54.39	50.92	52.1	51.3	50.57	52.27	50.38	50.45	51.47	52.9	52.67	56.76	55.56	56.62	57.43	56.84	57.28	55.87	56.22	57.14	54.29
Dyonupapillomavirus 1	30.94	47.81	48.52	45.62	46.85	55.47	55.93	54.64	54.07	51.99	50.19	51.99	51.86	52.01	49.23	49.17	56.44	57.48	55.95	57.89	55.53	54.52	55.04	53.13	53.9	59.06	58.04	53.16	55.84	50.45	53.72	50.96	49.29	50.58	48.9	50.35	51.79	51.93	52.78	52.13	52.52	51.47	53.62	50.97	53.04	53.48	52.78	56.14	53.12
Rhopapillomavirus 2	30.55	46.26	46.57	46.93	46.99	52.57	52.48	54.44	53.62	54.59	55.87	56.27	54.84	53.59	54.4	54.74	56.09	57.33	55.92	53.18	55.98	56.97	54.88	57.43	51.98	57.66	52.21	50.68	55.7	52.08	55.95	52.77	53.8	52.75	51.74	51.38	52.11	51.14	55.36	53.99	52.06	54.79	53.65	53.11	54.94	55.65	54.76	54.66	54.37
DrPV-2	33.42	45.43	46.3	46.57	46.7	50.16	52.03	50.1	53.36	53.54	53.12	53.68	51.94	53.08	51.7	52.55	54.43	55	52.49	52.07	53.54	53.18	51.7	53.97	49.51	53.03	50.86	49.42	53.27	49.69	52.75	49.97	51.84	50.03	50.67	49.62	50.06	50.93	52.03	53.73	51.06	54.04	53.32	54.85	55.47	54.69	55.45	55.26	56.22
DrPV-3	31.43	45.07	45.62	46.21	46.31	51.43	51.4	50.23	53.2	53.28	53.6	53.15	51.35	52.91	51.14	52.24	54.15	54.22	53.09	51.35	53.96	52.41	51.72	52.58	47.49	53.47	49.55	48.59	53.27	49.78	52.58	52.15	50.92	50.22	51.57	50.19	51.52	51.88	53.98	54.56	50.49	55.96	55.34	55.68	55.94	54.29	54.53	56.85	56.6
Treiskappapapillomavirus 1	31.11	47.59	45.93	46.26	47.52	54.22	53.32	53.98	51.8	51.73	54.78	53.31	52.05	51.38	51.73	50.51	55.45	56.26	55.54	54.73	54.86	52.55	54.96	53.29	54.65	54.81	52.65	53.39	55.47	52.5	54.12	52.79	52.39	52.29	48.19	50.29	52.6	51.67	54.05	53.27	54.83	53.15	53.52	52.59	54.08	53.05	54.72	56.43	54.5
Zetapapillomavirus 1	31.21	46.5	47.03	46.02	47.21	54.53	53.95	53.96	53.62	51.24	51.52	54.06	50.81	53.24	51.5	51.15	54.68	55.97	54.6	53.21	54.99	54.27	52.5	52.24	50.53	53.9	51.51	49.91	53.97	51.92	55.25	52.15	51.89	52.72	49.42	50.9	51.69	52.31	50.22	53.87	50	53.41	54.78	54.05	50.45	53.49	52.57	54.45	52.8
Dyochipapillomavirus 1	31.8	47.1	45.99	45.95	46.04	50.26	51.27	50.71	53	51.9	50.92	52.54	50.77	50.32	51.2	50.48	51.84	53.46	51.71	52.13	51.69	51.55	52.72	50.52	50.52	51.17	51.39	51.4	53.44	50.96	52.06	52.07	50.26	51.66	49.39	49.17	49.36	51.39	50.03	53.92	54.47	54.55	55.41	51.76	55.19	54.57	52.33	54.16	53.22
Deltapapillomavirus 1	33.16	46.62	45.23	45.43	46.38	53.43	54.68	51.15	52.95	52.54	52.49	53.36	51.63	51.38	51.54	50.22	55.99	53.69	52	52.46	53.27	53.91	52.49	54.39	53.02	53.87	55.31	51.75	54.19	50.58	52.22	52.63	51.84	51.84	48.87	51.62	49.22	51.74	53.15	53.24	52.3	52.45	54.08	51.66	52.76	53.84	53.58	54.35	54.31
Deltapapillomavirus 2	32.55	43.53	44.53	43.75	44.47	50.29	50.42	49.13	49.33	49.78	49.31	49.62	47.83	49.24	48.4	47.25	50.9	51.64	50.22	50.16	49.65	50.73	49.46	50.77	49.65	50.54	50.29	50.23	50.35	47.63	51.12	50.25	48.26	47.44	46.96	47.28	49.52	48.26	49.33	49.55	50.16	49.23	51.91	49.74	48.59	50.54	50.06	51.31	50.74
Epsilonpapillomavirus 1	33.62	45.01	45.04	44.52	45.91	53.82	52.08	51.81	51.84	53.01	53.28	52.52	49.87	51.16	53.18	51.64	54.56	52.7	52.42	51.5	51.78	54.06	52.26	53.54	51.51	52.78	53.43	49.87	52.88	51.62	52.78	51.03	53.3	51.36	51.07	51.56	50.78	51.58	52.08	53.96	54.02	55.84	54.08	52.41	52.67	51.72	54.24	53.46	54.47
Epsilonpapillomavirus 2	32.94	45.55	44.85	44.87	43.82	52.9	51.71	53.56	54.2	51.57	51.33	51.58	49.61	50.35	52.51	51.8	53.03	53.25	52.09	52.42	53.03	54.78	52	54.68	50.79	53.67	54.19	50.83	52.07	50.97	51.67	50.48	51.65	50.74	50.91	51.33	51.76	49.38	50.33	52.52	52.6	53.59	55.51	53.13	51.64	52.24	51.28	52.68	53.69
Rhopapillomavirus 1	31.48	47.04	48.27	45.92	47.04	52.19	52.61	51.21	53.65	53.22	52	53.77	53.08	51.68	52.33	49.49	55.98	55.08	54.44	53.61	56.24	54.24	52.79	54.48	52.9	55.86	54.49	52.71	54	52.5	53.7	53.43	54.03	52.58	51.45	50	50.82	52.24	53.09	53.42	53.4	52.99	53.1	52.49	53.78	54.42	52.47	54.6	53.83
Omikronpapillomavirus 1	30.48	43.94	44.71	44.82	46	48.29	50.92	49.37	55.56	54.8	55.51	55.2	55.1	54.4	54.57	51.75	52.89	52.69	51.73	50.33	52.81	52.74	51.71	52.99	49.61	52.46	48.66	47.19	51.95	52.15	54.15	53.88	54.9	54.12	51.8	54.28	52.67	53.61	50.97	51.58	48.35	52.05	52.29	52.01	51.21	53.53	50.31	52.52	52.07
Upsilonpapillomavirus 1	33.22	43.99	45.07	45.72	46.56	49.48	49.71	51.53	53.58	53.37	54.39	54.02	52.96	54.15	53.77	52.83	53.84	53.16	52.23	52.66	54.34	52.24	52.85	51.46	50.26	52.11	51.98	49.12	50.84	50.97	54.9	54.27	54.94	53.95	50.62	53.05	50.45	52.32	52.45	50.52	52.25	50.58	50.32	49.61	48.7	50.9	53.35	51.23	50.16
Upsilonpapillomavirus 2	32.88	44.79	47.47	46.98	46.26	47.44	49.22	50.16	53.24	53.1	54.02	55.77	52.91	53.46	55.34	52.2	52.27	53.61	51.99	51.74	52.66	52.17	52.61	52.52	51.07	52.88	52.62	49.81	52.41	52.93	54.26	54.41	53.78	52.66	51.46	53.77	50.87	51.04	51.01	51.29	51.59	49.61	52.22	51.74	49.94	51.16	50.45	51.49	52.01
Psipapillomavirus 1	32.16	44.22	45.6	45.11	44.55	50.92	51.36	50.29	51.16	50.8	50.06	52.61	51.07	51.06	49.94	48.37	52.53	51.14	52.09	52.84	50.86	51.49	52.4	51.61	50.95	52.98	49.91	49.13	50.69	47.56	49.38	49.24	49.04	50.77	49.75	49.72	51.38	49.4	49.52	52.43	51.04	50.75	52.02	49.4	51.13	47.98	48.21	50.38	49.72
Psipapillomavirus 2	32.52	44.31	47.54	45.52	44.17	51.98	49.26	50.16	50.99	49.63	48.09	52.21	51.33	52.93	50.44	49.5	53.51	52.53	52.43	52.64	50.38	51.57	53.22	50.1	50.8	52.45	52.64	51.06	52.18	48.08	50.79	49.87	50.63	51.26	49.37	52.25	49.52	51.98	50.8	51.15	49.74	49.62	50.61	50.7	53.81	49.75	50.03	48.98	49.58
Dyokappapapillomavirus 1	30.8	44.88	45.25	44.06	45.41	51.11	50.33	51.41	51.69	50.98	51.38	52.85	49.23	51.68	49.27	48.92	51.66	53.8	53.07	52.14	51.43	52.58	51.82	50.42	51.36	51.01	50.65	51.27	52.85	50.32	52.69	52.13	52.37	53.95	51.9	51.63	49.77	52.01	51.43	53.22	54.51	51.63	51.09	52.02	50.93	50.38	52.63	51.87	53.29
Dyokappapapillomavirus 2	31.63	45.13	46.51	43.97	45.43	52.67	51.87	51.15	51.8	48.66	51.13	51.28	49.94	51.31	49.49	47.61	51.51	54.06	53.61	55.08	51.74	52.76	52.22	51.53	52.93	51.8	50.98	52.46	54.47	51.07	51.24	53.01	50.81	51.32	49.87	50.45	49.84	51.08	50.79	52.49	53.79	52.49	52.24	51.64	50.39	51.13	53.34	52.96	52.83
Dyozetapapillomavirus 1	30.41	47.4	45.35	47.53	45.95	46.89	48.59	45.62	46.74	46.91	48.01	48.24	48.25	45.51	46.08	45.85	49.41	48.63	47.5	48.5	50.46	49.06	48.81	48.54	47.17	49.51	48.83	47.61	47.46	47.14	48.99	46.49	45.75	45.23	44.96	45.75	48.18	47.66	48.15	47.37	47.78	47.76	48.05	47.04	48.43	47.03	47.4	49.61	48.66
Treiszetapapillomavirus 1	31.5	44.58	44.35	44.83	43.72	43.34	44.79	43.68	44.87	44.44	45.31	45.11	45.71	43.24	44.69	44.98	45.67	45.02	44.8	46.71	44.65	46.72	45.5	45.33	45.45	45.25	44.15	45.15	44.25	43.63	44.12	43.62	42.74	44.42	43.99	45.01	44.36	44.24	45.32	44.44	45.21	45.95	45.45	44.06	43.64	43.1	42.59	45.05	45.36
Table S2: Pairwise percentage identity matrix of L1 nucleotide sequences.
[truncated: 26 more columns]
